# Supplementary material for: Association between transcranial direct current stimulation and disability and quality of life in individuals with Parkinsonism: cross-sectional study
Source: Front Neurol. 2025 May 21;16:1601778. doi: 10.3389/fneur.2025.1601778 (PMC12133549; doi:10.3389/fneur.2025.1601778)
Supplement: Supplementary file 1 [file Table_1.xlsx]

## Sheet: Sheet1
Age (years)	Gender (Male=1, Female=0)	BMI (kg/m²)	Duration of Parkinsonism (years)	Stage of Parkinsonism (H&Y)	Cognitive Function (MMSE)	Sleep Quality (PSQI Score)	Fatigue Levels (FSS)	tDCS Frequency (sessions)	Physical Therapy Frequency (sessions/week)	Presence of Comorbidities (Yes=1, No=0)	Medication Adherence (%)	Quality of Life Score (PDQ-39)	Disability Score (WHODAS 2.0)	Group
70.0904	0	24.5105	6.83242	3.35484	26.2316	6.65205	2.94671	12.0838	6.4375	1	83.4134	43.5247	35.4593	tDCS
66.2932	1	21.1729	6.52025	2.65753	26.5564	6.37243	2.69261	12.7416	6.08797	0	83.4224	26.2993	44.5458	tDCS
70.9932	1	19.4618	7.75196	2.57413	28.1704	5.76082	3.96588	9.34175	5.31694	1	85.1161	46.8615	38.5665	tDCS
76.2277	0	26.4856	5.7152	3.8053	27.4344	6.4112	4.29982	7.91119	5.2597	0	76.4041	21.9423	38.4429	tDCS
65.7198	0	22.5763	11.0552	2.63104	29.0767	7.53403	3.73441	8.92323	3.90438	1	80.8452	32.9241	48.9482	tDCS
65.7199	0	20.1669	3.50011	0.858618	25.0124	8.13395	4.08016	11.9198	3.54922	1	64.5547	37.4387	46.7668	tDCS
76.5637	1	21.5558	4.4184	3.10914	25.8063	7.49753	2.86868	10.4066	5.24832	0	75.9051	35.5641	46.6718	tDCS
71.7093	1	20.811	5.01288	2.55336	29.0891	8.52758	3.54773	11.7237	4.20695	0	79.8569	30.0515	50.5977	tDCS
64.3125	0	24.5806	2.623	2.63315	25.7501	9.97317	2.53219	14.4992	5.03957	0	74.7614	32.5805	40.3476	tDCS
70.3645	1	25.9147	6.95479	3.1897	30.3841	6.45088	2.93291	10.7458	4.53464	0	89.5079	30.8427	45.622	tDCS
64.3488	1	26.8255	6.71022	2.72545	30.429	6.59678	4.03871	8.1981	3.25573	1	73.8277	30.2549	37.7041	tDCS
64.3349	1	26.8451	5.15344	3.0112	30.4017	5.07875	3.28947	12.7707	5.44445	1	78.897	39.0326	42.7668	tDCS
68.5669	1	26.4299	4.17943	1.33326	25.583	8.31459	4.26029	10.3058	4.65718	1	81.8194	36.0278	39.1415	tDCS
55.6786	0	23.5626	2.48871	2.14271	27.613	8.44826	3.81043	12.3175	5.1618	0	88.5293	29.6233	40.954	tDCS
56.805	1	22.322	3.73091	3.90297	26.4039	5.78341	5.28206	12.7922	4.16902	0	73.7984	39.3376	44.9294	tDCS
63.7575	0	19.6857	6.42893	2.83609	29.4071	7.6097	3.51282	7.83043	4.73849	0	87.1054	35.7245	33.6506	tDCS
61.0633	1	27.4569	4.7466	1.59487	31.068	8.347	2.50771	13.5659	6.67159	1	81.2024	38.8085	56.8773	tDCS
68.9992	1	23.6504	4.36871	2.0456	29.302	7.12833	3.42687	12.3975	5.21112	0	76.1247	37.6907	32.152	tDCS
61.69	1	22.9571	6.00255	2.10556	27.4694	7.8923	2.80478	8.70043	5.64057	0	83.516	28.7931	30.4908	tDCS
58.6744	1	27.6956	7.15841	2.92676	26.6751	7.06504	4.10471	10.9259	3.78371	0	82.1692	30.4329	49.4217	tDCS
75.8846	0	21.5033	5.57253	2.52554	28.8261	5.35327	3.47813	10.8102	7.51682	0	78.0769	38.4085	46.4975	tDCS
65.7699	0	26.6677	5.67354	2.35561	24.8575	8.1407	3.35803	10.2386	6.96028	0	81.5074	37.5733	45.1605	tDCS
67.5238	0	25.0638	7.53448	2.85295	28.587	8.47988	3.36683	12.3162	6.4707	1	79.1772	33.7225	45.1942	tDCS
58.6	0	21.0873	5.42897	3.20832	25.5109	7.75344	3.94603	13.7015	5.92534	1	81.7312	34.5657	40.0823	tDCS
63.8646	0	23.9541	4.57565	2.65573	28.7656	5.67597	3.14685	10.1979	5.09545	0	84.5401	41.6438	33.0199	tDCS
69.9389	1	27.7678	6.32944	3.99849	24.4331	7.25243	3.69348		5.34401	1	80.3083	26.3143	34.7293	non-tDCS
65.0823	1	25.5975	6.40457	1.66025	23.7661	6.16824	3.49793		4.02733	0	90.2177	50.0563	29.3816	non-tDCS
75.7395	1	31.9179	5.50988	2.1379	25.5081	5.31556	4.15494		4.67039	0	77.5803	43.9542	49.9988	non-tDCS
68.5015	0	22.4739	7.44113	1.42744	23.1505	7.68654	3.52172		5.47451	0	77.9817	38.807	43.76	non-tDCS
64.1255	0	22.3749	4.39828	2.89639	24.3737	6.42918	4.31473		4.43052	1	73.7009	41.2398	32.4175	non-tDCS
67.3771	0	23.1319	6.06372	3.71556	22.7374	5.55685	4.08383		4.97776	0	71.3384	31.0502	32.3749	non-tDCS
72.1134	0	18.3297	6.53653	4.36696	30.7704	6.57299	3.94796		6.57724	1	81.5035	56.9417	40.3563	non-tDCS
65.814	1	23.3639	7.24599	3.1815	25.8696	6.00317	3.46655		4.75657	0	71.3007	40.1469	57.0363	non-tDCS
64.1467	1	22.6287	7.60091	4.47175	24.0027	9.63016	3.70472		6.38105	0	76.913	40.0031	40.9902	non-tDCS
71.0218	0	25.4937	4.29564	1.97452	26.3235	8.57495	4.66388		4.12084	1	73.5902	44.4718	30.6439	non-tDCS
71.03	1	26.0965	3.55859	1.70619	25.4947	7.40956	4.48066		6.02927	0	79.3778	42.6973	41.1054	non-tDCS
66.1802	0	30.9299	8.61982	3.0739	25.2187	9.35873	3.41616		7.0778	1	78.4987	40.8332	40.8809	non-tDCS
66.4118	1	28.0138	6.91817	3.43877	27.34	7.52135	4.19152		2.57761	0	82.7571	33.4791	20.7119	non-tDCS
70.9467	0	23.2028	4.97272	3.09286	27.7041	6.29172	4.661		4.50357	0	73.3944	42.6281	42.6983	non-tDCS
60.1099	1	22.19	9.11207	1.40402	24.4325	9.41529	2.91803		6.08363	1	74.8473	52.8547	41.2286	non-tDCS
60.3719	0	26.5695	6.52821	3.04603	24.3174	8.12597	4.51122		5.1865	0	70.5585	48.9643	48.9424	non-tDCS
64.816	0	20.8613	8.44273	2.03729	25.0814	6.06121	3.64291		5.84682	1	73.792	50.7606	58.5333	non-tDCS
68.0733	0	30.7891	6.44153	3.67583	19.9331	7.17066	4.53083		4.72542	0	78.7627	35.5037	52.523	non-tDCS
71.4554	1	28.7352	10.0293	3.42428	21.9314	6.27294	3.57045		5.51958	0	81.0598	32.0354	40.9128	non-tDCS
78.966	0	23.5421	9.47961	2.3399	29.2519	5.60853	2.82048		5.24097	0	70.9009	38.298	33.9437	non-tDCS
74.9819	0	19.6236	5.87186	2.69349	29.9582	8.63329	2.94817		6.76295	1	81.7411	39.614	64.5604	non-tDCS
68.4184	0	29.2847	8.06883	2.24085	25.1474	9.92134	4.15462		5.71258	0	84.6816	47.1429	43.6427	non-tDCS
69.3273	0	24.6592	7.48168	3.06798	27.2445	5.58788	4.307		5.80824	0	78.9813	26.9396	43.2659	non-tDCS
62.9837	0	28.9191	8.78354	3.91277	26.5706	8.15749	3.46889		4.94634	1	87.8346	50.2992	42.9493	non-tDCS
69.3306	1	19.9976	4.58314	2.30185	33.6004	6.56766	4.57979		4.85925	1	71.7986	38.0644	44.7981	non-tDCS
67.5882	0	23.132	7.55489	3.53836	28.6237	6.78187	2.92371		4.92256	0	68.9498	36.1151	41.9489	non-tDCS
